# Supplementary material for: Regulation of S100As Expression by Inflammatory Cytokines in Chronic Lymphocytic Leukemia
Source: Int J Mol Sci. 2022 Jun 22;23(13):6952. doi: 10.3390/ijms23136952 (PMC9267105; doi:10.3390/ijms23136952)
Supplement: Supplementary file 1 [file ijms-23-06952-s001.zip]

Archive with 1 entries (1 files):
- ijms-1751237-supplementary.pdf
